# Supplementary material for: MLVA Genotyping Characteristics of Human Brucella melitensis Isolated from Ulanqab of Inner Mongolia, China
Source: Front Microbiol. 2017 Jan 18;8:6. doi: 10.3389/fmicb.2017.00006 (PMC5241320; doi:10.3389/fmicb.2017.00006)
Supplement: Supplementary file 1 [file Table1.XLSX]

## Sheet: Sheet1
Table S1. Table representing strain identification codes (Key), MLVA-8 data, MLVA-11 data, biovars, counties and regions, and year of isolation for 116 melitensis isolates.
Keya	bru06	bru08	bru11	bru12	bru42	bru43	bru45	bru55	bru18	bru19	bru21	bru04	bru07	bru09	bru16	bru30	Genetype(MLVA-16)a	Panel 1a	MLVA-11a	Species-Biovar a	Locationa	Region	Year
WS008	1	5	3	13	2	3	3	2	4	41	8	4	4	3	3	5	62	63	111	B.melitensis biovar 3	Fengzhen	Qianshan regions	12/05/2014
WS023	1	5	3	13	2	3	3	2	4	41	8	5	4	3	3	5	63	63	111	B.melitensis biovar 1	Fengzhen	Qianshan regions	11/03/2015
WS026	1	5	3	13	2	2	3	2	4	41	8	9	4	3	7	6	38	42	116	B.melitensis biovar 3	Fengzhen	Qianshan regions	13/03/2015
WS027	1	5	3	13	2	2	3	2	4	41	8	9	4	3	7	6	38	42	116	B.melitensis biovar 3	Fengzhen	Qianshan regions	17/03/2015
WS029	1	5	3	13	2	2	3	2	4	41	8	6	4	3	7	7	32	42	116	B.melitensis biovar 3	Fengzhen	Qianshan regions	20/03/2015
WS040	1	5	3	13	2	2	3	2	4	41	8	9	4	3	8	4	31	42	116	B.melitensis biovar 3	Fengzhen	Qianshan regions	06/05/2015
WS047	1	5	3	13	2	2	3	2	4	41	8	6	5	3	5	6	60	42	116	B.melitensis biovar 3	Fengzhen	Qianshan regions	24/06/2015
WS048	1	5	3	13	2	2	3	2	4	41	8	6	4	3	5	6	17	42	116	B.melitensis biovar 3	Fengzhen	Qianshan regions	25/06/2015
WS051	1	5	3	13	2	2	3	2	4	41	8	5	4	3	3	5	53	42	116	B.melitensis biovar 1	Fengzhen	Qianshan regions	16/06/2015
WS052	1	5	3	13	2	3	3	2	4	41	8	6	4	3	3	5	61	63	111	B.melitensis biovar 1	Fengzhen	Qianshan regions	26/06/2015
WS053	1	5	3	13	2	2	3	2	4	41	8	3	4	3	6	6	43	42	116	B.melitensis biovar 3	Fengzhen	Qianshan regions	29/06/2015
WS078	1	5	3	13	2	2	3	2	4	41	8	3	4	3	6	6	43	42	116	B.melitensis biovar 3	Fengzhen	Qianshan regions	23/07/2015
WS090	1	5	3	13	2	2	3	2	4	41	8	3	4	3	6	6	43	42	116	B.melitensis biovar 3	Fengzhen	Qianshan regions	10/08/2015
WS095	1	5	3	13	2	2	3	2	4	41	8	8	4	3	5	4	7	42	116	B.melitensis biovar 3	Fengzhen	Qianshan regions	13/08/2015
WS100	1	5	3	13	2	2	3	2	4	41	8	6	4	3	5	6	17	42	116	B.melitensis biovar 3	Fengzhen	Qianshan regions	23/07/2015
WS102	1	5	3	13	2	2	3	2	4	41	8	5	4	3	7	4	35	42	116	B.melitensis biovar 3	Fengzhen	Qianshan regions	20/08/2015
WS111	1	5	3	13	2	2	3	2	4	41	8	8	4	3	5	4	7	42	116	B.melitensis biovar 3	Fengzhen	Qianshan regions	13/08/2015
WS112	1	5	3	13	2	2	3	2	4	41	8	3	4	3	6	6	43	42	116	B.melitensis biovar 3	Fengzhen	Qianshan regions	29/06/2015
WS069	1	5	3	13	2	2	3	2	4	41	8	8	4	3	6	4	6	42	116	B.melitensis biovar 3	Jining	Qianshan regions	07/09/2015
WS075	1	5	3	13	2	2	3	2	4	41	8	8	4	3	6	4	6	42	116	B.melitensis biovar 3	Jining	Qianshan regions	16/07/2015
WS077	1	5	3	13	2	2	3	2	4	41	8	10	4	3	5	6	20	42	116	B.melitensis biovar 3	Jining	Qianshan regions	11/07/2015
WS083	1	5	3	13	2	2	3	2	4	41	8	8	4	3	6	4	6	42	116	B.melitensis biovar 3	Jining	Qianshan regions	05/08/2015
WS007	1	5	3	13	2	2	3	2	4	41	8	5	4	3	10	5	54	42	116	B.melitensis biovar 3	Liangcheng	Qianshan regions	12/05/2014
WS014	1	5	3	13	2	2	3	2	4	41	8	6	4	3	5	11	19	42	116	B.melitensis biovar 3	Liangcheng	Qianshan regions	12/06/2014
WS022	1	5	3	13	2	2	3	2	4	41	8	6	4	3	5	4	18	42	116	B.melitensis biovar 3	Liangcheng	Qianshan regions	09/03/2015
WS024	1	5	3	13	2	2	3	2	4	41	8	5	4	3	15	4	22	42	116	B.melitensis biovar 1	Liangcheng	Qianshan regions	13/03/2015
WS025	1	5	3	13	2	2	3	2	4	41	8	5	4	3	15	4	22	42	116	B.melitensis biovar 1	Liangcheng	Qianshan regions	13/03/2015
WS028	1	5	3	13	2	2	3	2	4	41	8	10	4	3	5	4	16	42	116	B.melitensis biovar 3	Liangcheng	Qianshan regions	15/03/2015
WS030	1	5	3	13	2	2	3	2	4	41	8	5	4	3	6	4	11	42	116	B.melitensis biovar 1	Liangcheng	Qianshan regions	23/03/2015
WS032	1	5	3	13	2	2	3	2	4	41	8	5	4	3	5	4	25	42	116	B.melitensis biovar 1	Liangcheng	Qianshan regions	27/03/2015
WS033	1	5	3	13	2	2	3	2	4	41	8	6	4	3	5	4	18	42	116	B.melitensis biovar 3	Liangcheng	Qianshan regions	31/03/2015
WS034	1	5	3	13	2	2	3	2	4	41	8	5	4	3	13	4	23	42	116	B.melitensis biovar 1	Liangcheng	Qianshan regions	01/04/2015
WS035	1	5	3	13	2	2	3	2	4	41	8	4	4	3	4	4	29	42	116	B.melitensis biovar 3	Liangcheng	Qianshan regions	03/04/2015
WS046	1	5	3	13	2	2	3	2	4	41	8	6	4	3	7	6	39	42	116	B.melitensis biovar 3	Liangcheng	Qianshan regions	19/06/2015
WS049	1	5	3	13	2	2	3	2	4	41	8	8	4	3	5	4	7	42	116	B.melitensis biovar 3	Liangcheng	Qianshan regions	26/06/2015
WS050	1	5	3	13	2	2	3	2	4	41	8	10	4	3	5	4	16	42	116	B.melitensis biovar 3	Liangcheng	Qianshan regions	26/06/2015
WS055	1	5	3	13	2	2	3	2	4	41	8	3	4	3	6	6	43	42	116	B.melitensis biovar 3	Liangcheng	Qianshan regions	02/07/2015
WS056	1	5	3	13	2	2	3	2	4	41	8	5	4	3	6	6	44	42	116	B.melitensis biovar 3	Liangcheng	Qianshan regions	07/07/2015
WS080	1	5	3	13	2	2	3	2	4	41	8	7	4	3	6	11	4	42	116	B.melitensis biovar 3	Liangcheng	Qianshan regions	27/07/2015
WS084	1	5	3	13	2	2	3	2	4	41	8	5	4	3	7	4	35	42	116	B.melitensis biovar 1	Liangcheng	Qianshan regions	08/08/2015
WS091	1	5	3	13	2	2	3	2	4	41	8	6	4	3	5	4	18	42	116	B.melitensis biovar 3	Liangcheng	Qianshan regions	14/09/2015
WS092	1	5	3	13	2	2	3	2	4	41	8	6	4	3	5	4	18	42	116	B.melitensis biovar 3	Liangcheng	Qianshan regions	16/09/2015
WS101	1	5	3	13	2	2	3	2	4	41	8	6	4	3	5	4	18	42	116	B.melitensis biovar 3	Liangcheng	Qianshan regions	26/09/2015
WS104	1	5	3	13	2	2	3	2	4	41	8	6	4	3	5	4	18	42	116	B.melitensis biovar 3	Liangcheng	Qianshan regions	16/08/2015
WS002	1	5	3	13	2	2	3	2	4	41	9	8	4	3	6	5	8	42	345	B.melitensis biovar 3	Qianqi	Qianshan regions	06/03/2012
WS005	1	5	3	13	2	2	3	2	4	41	8	6	4	3	4	5	50	42	116	B.melitensis biovar 3	Qianqi	Qianshan regions	10/04/2012
WS015	1	5	3	13	2	2	3	2	4	41	8	7	4	3	6	5	5	42	116	B.melitensis biovar 3	Qianqi	Qianshan regions	14/06/2014
WS020	1	5	3	13	2	2	3	2	4	41	8	5	4	3	5	4	25	42	116	B.melitensis biovar 3	Qianqi	Qianshan regions	19/06/2014
WS031	1	5	3	13	2	2	3	2	4	41	8	9	4	3	5	4	15	42	116	B.melitensis biovar 3	Qianqi	Qianshan regions	25/03/2015
WS036	1	5	3	13	2	3	3	2	4	41	8	7	4	3	3	4	66	63	111	B.melitensis biovar 3	Qianqi	Qianshan regions	07/04/2015
WS038	1	5	3	13	2	2	3	2	4	41	8	7	4	3	5	4	14	42	116	B.melitensis biovar 3	Qianqi	Qianshan regions	08/04/2015
WS039	1	5	3	13	2	2	3	2	4	41	8	5	4	3	6	7	10	42	116	B.melitensis biovar 3	Qianqi	Qianshan regions	17/04/2015
WS041	1	5	3	13	2	2	3	2	4	41	8	4	4	3	11	4	30	42	116	B.melitensis biovar 1	Qianqi	Qianshan regions	06/06/2015
WS066	1	5	3	13	2	2	3	2	4	41	8	7	4	3	7	4	36	42	116	B.melitensis biovar 3	Qianqi	Qianshan regions	25/06/2015
WS072	1	5	3	13	2	2	3	2	4	41	8	7	4	3	6	4	3	42	116	B.melitensis biovar 3	Qianqi	Qianshan regions	18/07/2015
WS076	1	5	3	13	2	2	3	2	4	41	8	7	4	3	6	4	3	42	116	B.melitensis biovar 3	Qianqi	Qianshan regions	18/07/2015
WS082	1	5	3	13	2	2	3	2	4	41	8	8	4	3	7	4	37	42	116	B.melitensis biovar 3	Qianqi	Qianshan regions	13/07/2015
WS086	1	5	3	13	2	1	3	2	4	41	8	5	4	3	6	6	42	114	291	B.melitensis biovar 3	Qianqi	Qianshan regions	27/07/2015
WS088	1	5	3	13	2	2	3	2	4	46	8	6	4	3	5	5	45	42	297	B.melitensis biovar 1	Qianqi	Qianshan regions	29/07/2015
WS098	1	5	3	13	2	2	3	2	4	41	8	6	4	3	5	4	18	42	116	B.melitensis biovar 3	Qianqi	Qianshan regions	04/08/2015
WS105	1	5	3	13	2	2	3	2	4	41	8	7	4	3	6	4	3	42	116	B.melitensis biovar 3	Qianqi	Qianshan regions	05/08/2015
WS107	1	5	3	13	2	1	3	2	4	41	8	3	4	3	4	5	67	114	291	B.melitensis biovar 3	Qianqi	Qianshan regions	29/08/2015
WS113	1	5	3	13	2	2	3	2	4	41	8	7	4	3	6	4	3	42	116	B.melitensis biovar 3	Qianqi	Qianshan regions	14/07/2015
WS115	1	5	3	13	2	2	3	2	4	41	8	5	4	3	5	6	21	42	116	B.melitensis biovar 3	Qianqi	Qianshan regions	17/08/2015
WS013	1	5	3	13	2	1	3	2	4	46	8	8	4	3	5	5	47	114	344	B.melitensis biovar 3	Xinghe	Qianshan regions	10/06/2014
WS037	1	5	3	13	2	2	3	2	4	41	8	9	4	3	5	4	15	42	116	B.melitensis biovar 3	Xinghe	Qianshan regions	08/04/2015
WS054	1	5	3	13	2	2	3	2	4	41	8	7	4	3	5	4	14	42	116	B.melitensis biovar 3	Xinghe	Qianshan regions	30/06/2015
WS073	1	5	3	13	2	2	3	2	4	41	8	7	4	3	7	7	34	42	116	B.melitensis biovar 3	Xinghe	Qianshan regions	20/07/2015
WS089	1	5	3	13	2	2	3	2	4	41	8	6	4	3	5	4	18	42	116	B.melitensis biovar 3	Xinghe	Qianshan regions	10/08/2015
WS094	1	5	3	13	2	2	3	2	4	41	8	4	4	3	8	4	27	42	116	B.melitensis biovar 3	Xinghe	Qianshan regions	30/07/2015
WS103	1	5	3	13	2	2	3	2	4	41	8	7	4	3	3	5	56	42	116	B.melitensis biovar 1	Xinghe	Qianshan regions	20/08/2015
WS018	1	5	3	13	2	2	3	2	4	41	8	8	1	3	10	6	59	42	116	B.melitensis biovar 3	Zhuozi	Qianshan regions	30/06/2014
WS065	1	5	3	13	2	2	3	2	4	46	8	6	4	3	5	5	45	42	297	B.melitensis biovar 3	Zhuozi	Qianshan regions	10/06/2015
WS068	1	5	3	13	2	3	3	2	4	41	8	5	4	3	5	4	24	63	111	B.melitensis biovar 3	Zhuozi	Qianshan regions	25/06/2015
WS096	1	5	3	13	2	2	3	2	4	41	8	5	4	3	3	5	53	42	116	B.melitensis biovar 1	Zhuozi	Qianshan regions	13/08/2015
WS108	1	5	3	13	2	2	3	2	4	41	8	6	4	3	6	8	2	42	116	B.melitensis biovar 3	Zhuozi	Qianshan regions	31/08/2015
WS000	1	5	3	13	2	2	3	2	4	36	8	4	5	7	9	5	69	42	342	B.melitensis biovar 1	Shangdu	Houshan regions	28/07/2011
WS006	1	5	3	13	2	3	3	2	4	41	8	6	4	3	3	5	61	63	111	B.melitensis biovar 3	Shangdu	Houshan regions	18/04/2014
WS011	1	5	3	13	2	1	3	2	4	41	8	9	4	3	6	6	41	114	291	B.melitensis biovar 3	Shangdu	Houshan regions	04/06/2014
WS012	1	5	3	13	2	2	3	2	4	41	8	6	4	3	6	4	1	42	116	B.melitensis biovar 3	Shangdu	Houshan regions	10/06/2014
WS016	1	5	3	13	2	2	3	2	4	41	8	3	5	3	6	5	57	42	116	B.melitensis biovar 3	Shangdu	Houshan regions	26/06/2014
WS017	1	5	3	13	2	2	3	2	4	41	8	7	1	3	6	5	58	42	116	B.melitensis biovar 3	Shangdu	Houshan regions	30/06/2014
WS062	1	5	3	13	2	2	3	2	4	41	8	7	4	3	5	4	14	42	116	B.melitensis biovar 3	Shangdu	Houshan regions	12/04/2015
WS081	1	5	3	13	2	2	3	2	4	41	8	4	4	3	11	5	52	42	116	B.melitensis biovar 1	Shangdu	Houshan regions	21/07/2015
WS085	1	5	3	13	2	2	3	2	4	41	8	5	4	3	7	7	33	42	116	B.melitensis biovar 3	Shangdu	Houshan regions	09/08/2015
WS097	1	5	3	13	2	2	3	2	4	41	8	5	4	3	7	6	40	42	116	B.melitensis biovar 3	Shangdu	Houshan regions	10/08/2015
WS043	1	5	3	13	2	3	3	2	4	41	8	7	4	3	3	5	64	63	111	B.melitensis biovar 1	Siziwangqi	Houshan regions	20/05/2015
WS009	1	5	3	13	2	2	3	2	4	41	8	6	4	3	11	5	51	42	116	B.melitensis biovar 3	Houqi	Houshan regions	28/05/2014
WS045	1	5	3	13	2	3	3	2	4	41	8	5	4	3	5	4	24	63	111	B.melitensis biovar 3	Houqi	Houshan regions	20/06/2015
WS057	1	5	3	13	2	1	3	2	4	41	8	3	4	3	4	5	67	114	291	B.melitensis biovar 3	Houqi	Houshan regions	03/07/2015
WS093	1	5	3	13	2	2	3	2	4	41	8	7	4	5	4	6	68	42	116	B.melitensis biovar 3	Houqi	Houshan regions	11/08/2015
WS099	1	5	3	13	2	2	3	2	4	41	8	4	4	3	8	4	27	42	116	B.melitensis biovar 1	Houqi	Houshan regions	19/08/2015
WS114	1	5	3	13	2	2	3	2	4	41	8	6	4	3	5	6	17	42	116	B.melitensis biovar 3	Houqi	Houshan regions	22/06/2015
WS001	1	5	3	13	2	2	3	2	4	41	8	6	4	3	9	5	48	42	116	B.melitensis biovar 3	Huade	Houshan regions	2012
WS010	1	5	3	13	2	2	3	2	4	41	8	4	4	3	6	4	28	42	116	B.melitensis biovar 3	Huade	Houshan regions	04/06/2014
WS019	1	5	3	13	2	2	3	2	4	41	8	7	4	3	6	5	5	42	116	B.melitensis biovar 3	Huade	Houshan regions	30/06/2014
WS071	1	5	3	13	2	2	3	2	4	41	8	6	4	3	6	5	49	42	116	B.melitensis biovar 3	Huade	Houshan regions	16/07/2015
WS059	1	5	3	13	2	2	3	2	4	41	8	8	4	3	6	4	6	42	116	B.melitensis biovar 3	Zhongqi	Houshan regions	12/04/2015
WS060	1	5	3	13	2	2	3	2	4	46	8	6	4	3	5	5	45	42	297	B.melitensis biovar 1	Zhongqi	Houshan regions	10/06/2015
WS063	1	5	3	13	2	2	3	2	4	41	8	8	4	3	6	4	6	42	116	B.melitensis biovar 3	Zhongqi	Houshan regions	13/04/2015
WS064	1	5	3	13	2	2	3	2	4	41	8	5	4	3	3	5	53	42	116	B.melitensis biovar 3	Zhongqi	Houshan regions	14/06/2015
WS067	1	5	3	13	2	2	3	2	4	46	8	6	4	3	5	5	45	42	297	B.melitensis biovar 1	Zhongqi	Houshan regions	09/06/2015
WS070	1	5	3	13	2	2	3	2	4	41	8	5	4	3	7	5	55	42	116	B.melitensis biovar 3	Zhongqi	Houshan regions	14/07/2015
WS079	1	5	3	13	2	2	3	2	4	41	8	5	4	3	8	7	13	42	116	B.melitensis biovar 3	Zhongqi	Houshan regions	24/07/2015
WS087	1	5	3	13	2	2	3	2	4	41	8	5	4	3	6	7	10	42	116	B.melitensis biovar 3	Zhongqi	Houshan regions	17/07/2015
WS106	1	5	3	13	2	2	3	2	4	41	8	4	4	3	8	4	27	42	116	B.melitensis biovar 1	Zhongqi	Houshan regions	26/08/2015
WS003	1	5	3	13	2	3	3	2	4	41	9	7	4	3	3	5	65	63	343	B.melitensis biovar 1	Unknown	Unknown(Ulanqab)	19/03/2012
WS004	1	5	3	13	2	2	3	2	4	41	8	6	4	3	5	5	46	42	116	B.melitensis biovar 3	Unknown	Unknown(Ulanqab)	19/03/2012
WS021	1	5	3	13	2	2	3	2	4	41	8	8	4	3	6	5	9	42	116	B.melitensis biovar 3	Unknown	Unknown(Ulanqab)	2014
WS042	1	5	3	13	2	1	3	2	4	41	8	3	4	3	4	5	67	114	291	B.melitensis biovar 3	Unknown	Unknown(Ulanqab)	09/06/2015
WS061	1	5	3	13	2	2	3	2	4	46	8	6	4	3	5	5	45	42	297	B.melitensis biovar 1	Unknown	Unknown(Ulanqab)	13/06/2015
WS074	1	5	3	13	2	2	3	2	4	41	8	7	4	3	7	4	36	42	116	B.melitensis biovar 3	Datong	Neigh-bouring regions	21/07/2015
WS058	1	5	3	13	2	2	3	2	4	41	8	3	4	3	6	6	43	42	116	B.melitensis biovar 3	Shangyi	Neigh-bouring regions	30/06/2015
WS109	1	5	3	13	2	2	3	2	4	41	8	4	4	3	5	4	26	42	116	B.melitensis biovar 3	Shangyi	Neigh-bouring regions	04/09/2015
WS110	1	5	3	13	2	2	3	2	4	41	8	4	4	3	5	4	26	42	116	B.melitensis biovar 3	Shangyi	Neigh-bouring regions	04/09/2015
WS044	1	5	3	13	2	2	3	2	4	41	8	4	4	3	6	7	12	42	116	B.melitensis biovar 3	Suniteyouqi	Neigh-bouring regions	19/06/2015
a: genotypes numbers are the same as in Fig. 2

## Sheet: Sheet2
Table S1. Table representing strain identification codes (ID), MLVA-8 data, MLVA-11 data, biovars, counties and regions, and year of isolation for 116 melitensis isolates.
ID	MLVA-8 Genotypesa	MLVA-11 Genotypesa	Biovar	County	Region	Year
WS008	63	111	3	Fengzhen	Qianshan regions	2014
WS023	63	111	1	Fengzhen	Qianshan regions	2015
WS026	42	116	3	Fengzhen	Qianshan regions	2015
WS027	42	116	3	Fengzhen	Qianshan regions	2015
WS029	42	116	3	Fengzhen	Qianshan regions	2015
WS040	42	116	3	Fengzhen	Qianshan regions	2015
WS047	42	116	3	Fengzhen	Qianshan regions	2015
WS048	42	116	3	Fengzhen	Qianshan regions	2015
WS051	42	116	1	Fengzhen	Qianshan regions	2015
WS052	63	111	1	Fengzhen	Qianshan regions	2015
WS053	42	116	3	Fengzhen	Qianshan regions	2015
WS078	42	116	3	Fengzhen	Qianshan regions	2015
WS090	42	116	3	Fengzhen	Qianshan regions	2015
WS095	42	116	3	Fengzhen	Qianshan regions	2015
WS100	42	116	3	Fengzhen	Qianshan regions	2015
WS102	42	116	3	Fengzhen	Qianshan regions	2015
WS111	42	116	3	Fengzhen	Qianshan regions	2015
WS112	42	116	3	Fengzhen	Qianshan regions	2015
WS069	42	116	3	Jining	Qianshan regions	2015
WS075	42	116	3	Jining	Qianshan regions	2015
WS077	42	116	3	Jining	Qianshan regions	2015
WS083	42	116	3	Jining	Qianshan regions	2015
WS007	42	116	3	Liangcheng	Qianshan regions	2014
WS014	42	116	3	Liangcheng	Qianshan regions	2014
WS022	42	116	3	Liangcheng	Qianshan regions	2015
WS024	42	116	1	Liangcheng	Qianshan regions	2015
WS025	42	116	1	Liangcheng	Qianshan regions	2015
WS028	42	116	3	Liangcheng	Qianshan regions	2015
WS030	42	116	1	Liangcheng	Qianshan regions	2015
WS032	42	116	1	Liangcheng	Qianshan regions	2015
WS033	42	116	3	Liangcheng	Qianshan regions	2015
WS034	42	116	1	Liangcheng	Qianshan regions	2015
WS035	42	116	3	Liangcheng	Qianshan regions	2015
WS046	42	116	3	Liangcheng	Qianshan regions	2015
WS049	42	116	3	Liangcheng	Qianshan regions	2015
WS050	42	116	3	Liangcheng	Qianshan regions	2015
WS055	42	116	3	Liangcheng	Qianshan regions	2015
WS056	42	116	3	Liangcheng	Qianshan regions	2015
WS080	42	116	3	Liangcheng	Qianshan regions	2015
WS084	42	116	1	Liangcheng	Qianshan regions	2015
WS091	42	116	3	Liangcheng	Qianshan regions	2015
WS092	42	116	3	Liangcheng	Qianshan regions	2015
WS101	42	116	3	Liangcheng	Qianshan regions	2015
WS104	42	116	3	Liangcheng	Qianshan regions	2015
WS002	42	345	3	Qianqi	Qianshan regions	2012
WS005	42	116	3	Qianqi	Qianshan regions	2012
WS015	42	116	3	Qianqi	Qianshan regions	2014
WS020	42	116	3	Qianqi	Qianshan regions	2014
WS031	42	116	3	Qianqi	Qianshan regions	2015
WS036	63	111	3	Qianqi	Qianshan regions	2015
WS038	42	116	3	Qianqi	Qianshan regions	2015
WS039	42	116	3	Qianqi	Qianshan regions	2015
WS041	42	116	1	Qianqi	Qianshan regions	2015
WS066	42	116	3	Qianqi	Qianshan regions	2015
WS072	42	116	3	Qianqi	Qianshan regions	2015
WS076	42	116	3	Qianqi	Qianshan regions	2015
WS082	42	116	3	Qianqi	Qianshan regions	2015
WS086	114	291	3	Qianqi	Qianshan regions	2015
WS088	42	297	1	Qianqi	Qianshan regions	2015
WS098	42	116	3	Qianqi	Qianshan regions	2015
WS105	42	116	3	Qianqi	Qianshan regions	2015
WS107	114	291	3	Qianqi	Qianshan regions	2015
WS113	42	116	3	Qianqi	Qianshan regions	2015
WS115	42	116	3	Qianqi	Qianshan regions	2015
WS013	114	344	3	Xinghe	Qianshan regions	2014
WS037	42	116	3	Xinghe	Qianshan regions	2015
WS054	42	116	3	Xinghe	Qianshan regions	2015
WS073	42	116	3	Xinghe	Qianshan regions	2015
WS089	42	116	3	Xinghe	Qianshan regions	2015
WS094	42	116	3	Xinghe	Qianshan regions	2015
WS103	42	116	1	Xinghe	Qianshan regions	2015
WS018	42	116	3	Zhuozi	Qianshan regions	2014
WS065	42	297	3	Zhuozi	Qianshan regions	2015
WS068	63	111	3	Zhuozi	Qianshan regions	2015
WS096	42	116	1	Zhuozi	Qianshan regions	2015
WS108	42	116	3	Zhuozi	Qianshan regions	2015
WS009	42	116	3	Houqi	Houshan regions	2014
WS045	63	111	3	Houqi	Houshan regions	2015
WS057	114	291	3	Houqi	Houshan regions	2015
WS093	42	116	3	Houqi	Houshan regions	2015
WS099	42	116	1	Houqi	Houshan regions	2015
WS114	42	116	3	Houqi	Houshan regions	2015
WS001	42	116	3	Huade	Houshan regions	2012
WS010	42	116	3	Huade	Houshan regions	2014
WS019	42	116	3	Huade	Houshan regions	2014
WS071	42	116	3	Huade	Houshan regions	2015
WS000	42	342	1	Shangdu	Houshan regions	2011
WS006	63	111	3	Shangdu	Houshan regions	2014
WS011	114	291	3	Shangdu	Houshan regions	2014
WS012	42	116	3	Shangdu	Houshan regions	2014
WS016	42	116	3	Shangdu	Houshan regions	2014
WS017	42	116	3	Shangdu	Houshan regions	2014
WS062	42	116	3	Shangdu	Houshan regions	2015
WS081	42	116	1	Shangdu	Houshan regions	2015
WS085	42	116	3	Shangdu	Houshan regions	2015
WS097	42	116	3	Shangdu	Houshan regions	2015
WS043	63	111	1	Siziwangqi	Houshan regions	2015
WS059	42	116	3	Zhongqi	Houshan regions	2015
WS060	42	297	1	Zhongqi	Houshan regions	2015
WS063	42	116	3	Zhongqi	Houshan regions	2015
WS064	42	116	3	Zhongqi	Houshan regions	2015
WS067	42	297	1	Zhongqi	Houshan regions	2015
WS070	42	116	3	Zhongqi	Houshan regions	2015
WS079	42	116	3	Zhongqi	Houshan regions	2015
WS087	42	116	3	Zhongqi	Houshan regions	2015
WS106	42	116	1	Zhongqi	Houshan regions	2015
WS003	63	343	1	Unknown	Unknown(Ulanqab)	2012
WS004	42	116	3	Unknown	Unknown(Ulanqab)	2012
WS021	42	116	3	Unknown	Unknown(Ulanqab)	2014
WS042	114	291	3	Unknown	Unknown(Ulanqab)	2015
WS061	42	297	1	Unknown	Unknown(Ulanqab)	2015
WS044	42	116	3	Suniteyouqi	Neigh-bouring regions	2015
WS074	42	116	3	Datong	Neigh-bouring regions	2015
WS058	42	116	3	Shangyi	Neigh-bouring regions	2015
WS109	42	116	3	Shangyi	Neigh-bouring regions	2015
WS110	42	116	3	Shangyi	Neigh-bouring regions	2015
a: genotypes numbers are the same as in Fig. 2
