# Supplementary material for: MLVA Genotyping Characteristics of Human Brucella melitensis Isolated from Ulanqab of Inner Mongolia, China
Source: Front Microbiol. 2017 Jan 18;8:6. doi: 10.3389/fmicb.2017.00006 (PMC5241320; doi:10.3389/fmicb.2017.00006)
Supplement: Supplementary file 2 [file Table2.XLSX]

## Sheet: Sheet1
Table S2. 528 isolates were used for minimum spanning tree analysis
Key	bru6	bru8	bru11	bru12	bru42	bru43	bru45	bru55	bru18	bru19	bru21	Group	Genotype
2007AlDahouk#061	2	5	3	13	4	2	3	4	7	36	8	Africa	84
2006LeFlèche#128	3	5	3	12	4	2	3	5	7	36	8	Africa	85
LeFlhe2006#127	3	5	3	12	4	2	3	5	7	36	8	Africa	85
2006LeFlèche#093	3	5	3	14	1	1	3	3	7	42	8	West mediterranean	86
2006LeFlèche#093	3	5	3	14	1	1	3	3	7	42	8	West mediterranean	86
2006LeFlèche#092	3	6	3	14	1	1	3	3	7	42	8	West mediterranean	87
2007Marianelli#009	3	6	3	14	1	1	3	3	7	42	8	West mediterranean	87
2007Marianelli#011	3	6	3	14	1	1	3	3	7	42	8	West mediterranean	87
2013Garofolo_11798	3	6	3	14	1	1	3	3	7	42	8	West mediterranean	87
2013Garofolo_4497	3	6	3	14	1	1	3	3	7	42	8	West mediterranean	87
2013Garofolo_4500	3	6	3	14	1	1	3	3	7	42	8	West mediterranean	87
AlDahouk2007#080	3	6	3	14	1	1	3	3	7	42	8	West mediterranean	87
AlDahouk2007#081	3	6	3	14	1	1	3	3	7	42	8	West mediterranean	87
AlDahouk2007#082	3	6	3	14	1	1	3	3	7	42	8	West mediterranean	87
AlDahouk2007#093	3	6	3	14	1	1	3	3	7	42	8	West mediterranean	87
2006LeFlèche#089	3	6	3	14	1	1	3	3	8	44	8	West mediterranean	88
2006LeFlèche#089	3	6	3	14	1	1	3	3	8	44	8	West mediterranean	88
2006LeFlèche#088	3	6	3	14	1	1	3	3	7	44	8	West mediterranean	89
2006LeFlèche#088	3	6	3	14	1	1	3	3	7	44	8	West mediterranean	89
2007AlDahouk#097	3	6	3	14	1	1	3	3	7	44	8	West mediterranean	89
AlDahouk2007#097	3	6	3	14	1	1	3	3	7	44	8	West mediterranean	89
2007AlDahouk#024	3	5	3	13	1	1	3	3	8	44	8	West mediterranean	90
AlDahouk2007#024	3	5	3	13	1	1	3	3	8	44	8	West mediterranean	90
2013Garofolo_11844	3	5	3	13	1	1	3	3	8	42	8	West mediterranean	91
2013Garofolo_13548	3	5	3	13	1	1	3	3	8	42	8	West mediterranean	91
AlDahouk2007#049	3	5	3	13	1	1	3	3	8	42	8	West mediterranean	91
AlDahouk2007#083	3	5	3	13	1	1	3	3	8	42	8	West mediterranean	91
2007AlDahouk#016	3	5	3	13	1	1	3	3	9	42	8	West mediterranean	92
2007AlDahouk#025	3	5	3	13	1	1	3	3	9	42	8	West mediterranean	92
2013Garofolo_1995	3	5	3	13	1	1	3	3	9	42	8	West mediterranean	92
AlDahouk2007#016	3	5	3	13	1	1	3	3	9	42	8	West mediterranean	92
AlDahouk2007#018	3	5	3	13	1	1	3	3	9	42	8	West mediterranean	92
AlDahouk2007#019	3	5	3	13	1	1	3	3	9	42	8	West mediterranean	92
AlDahouk2007#025	3	5	3	13	1	1	3	3	9	42	8	West mediterranean	92
2007AlDahouk#013	3	5	3	13	1	1	3	3	5	42	8	West mediterranean	93
AlDahouk2007#013	3	5	3	13	1	1	3	3	5	42	8	West mediterranean	93
2006LeFlèche#087	3	5	3	13	1	1	3	3	7	44	8	West mediterranean	94
2006LeFlèche#087	3	5	3	13	1	1	3	3	7	44	8	West mediterranean	94
2006LeFlèche#096	3	5	3	13	1	1	3	3	7	44	8	West mediterranean	94
2006LeFlèche#096	3	5	3	13	1	1	3	3	7	44	8	West mediterranean	94
2007AlDahouk#021	3	5	3	13	1	1	3	3	7	44	8	West mediterranean	94
2007AlDahouk#078	3	5	3	13	1	1	3	3	7	44	8	West mediterranean	94
AlDahouk2007#021	3	5	3	13	1	1	3	3	7	44	8	West mediterranean	94
AlDahouk2007#022	3	5	3	13	1	1	3	3	7	44	8	West mediterranean	94
AlDahouk2007#078	3	5	3	13	1	1	3	3	7	44	8	West mediterranean	94
2006LeFlèche#083	3	5	3	13	1	1	3	3	7	23	8	West mediterranean	95
2006LeFlèche#008	3	5	3	13	1	1	3	3	7	42	8	West mediterranean	96
2006LeFlèche#082	3	5	3	13	1	1	3	3	7	42	8	West mediterranean	96
2006LeFlèche#086	3	5	3	13	1	1	3	3	7	42	8	West mediterranean	96
2006LeFlèche#097	3	5	3	13	1	1	3	3	7	42	8	West mediterranean	96
2006LeFlèche#099	3	5	3	13	1	1	3	3	7	42	8	West mediterranean	96
2013Garofolo_1994	3	5	3	13	1	1	3	3	7	42	8	West mediterranean	96
2013Garofolo_2461	3	5	3	13	1	1	3	3	7	42	8	West mediterranean	96
AlDahouk2007#008	3	5	3	13	1	1	3	3	7	42	8	West mediterranean	96
AlDahouk2007#015	3	5	3	13	1	1	3	3	7	42	8	West mediterranean	96
AlDahouk2007#017	3	5	3	13	1	1	3	3	7	42	8	West mediterranean	96
AlDahouk2007#050	3	5	3	13	1	1	3	3	7	42	8	West mediterranean	96
AlDahouk2007#065	3	5	3	13	1	1	3	3	7	42	8	West mediterranean	96
AlDahouk2007#068	3	5	3	13	1	1	3	3	7	42	8	West mediterranean	96
AlDahouk2007#104	3	5	3	13	1	1	3	3	7	42	8	West mediterranean	96
2007AlDahouk#060	3	5	3	13	3	2	3	3	6	41	8	n. a.	98
2011Aftab#006	3	5	3	13	3	2	3	3	6	41	8	n. a.	98
AlDahouk2007#005	1	5	3	13	3	2	2	2	6	10	8	East mediterranean	99
AlDahouk2007#010	1	5	3	13	3	2	2	2	6	10	8	East mediterranean	99
AlDahouk2007#062	1	5	3	13	3	2	2	2	6	10	8	East mediterranean	99
Kilic2011#044	1	5	3	14	2	2	3	2	5	41	8	East mediterranean	100
2007AlDahouk#105	1	5	3	12	3	2	3	2	5	41	8	East mediterranean	101
AlDahouk2007#105	1	5	3	12	3	2	3	2	5	41	8	East mediterranean	101
Kilic2011#084	1	5	3	14	3	2	3	2	4	36	8	East mediterranean	102
Kilic2011#071	1	5	3	14	3	2	3	2	5	36	8	East mediterranean	103
Kilic2011#086	1	5	3	14	3	2	3	2	5	36	8	East mediterranean	103
Kilic2011#087	1	5	3	14	3	2	3	2	5	36	8	East mediterranean	103
2007AlDahouk#031	1	5	3	13	3	2	3	2	5	36	8	East mediterranean	104
2007AlDahouk#069	1	5	3	13	3	2	3	2	5	36	8	East mediterranean	104
2011Aftab#007	1	5	3	13	3	2	3	2	5	36	8	East mediterranean	104
2011Aftab#008	1	5	3	13	3	2	3	2	5	36	8	East mediterranean	104
2011Kilic#051	1	5	3	13	3	2	3	2	5	36	8	East mediterranean	104
2011Kilic#052	1	5	3	13	3	2	3	2	5	36	8	East mediterranean	104
2011Kilic#053	1	5	3	13	3	2	3	2	5	36	8	East mediterranean	104
2011Kilic#055	1	5	3	13	3	2	3	2	5	36	8	East mediterranean	104
2011Kilic#092	1	5	3	13	3	2	3	2	5	36	8	East mediterranean	104
AlDahouk2007#069	1	5	3	13	3	2	3	2	5	36	8	East mediterranean	104
AlDahouk2007#102	1	5	3	13	3	2	3	2	5	36	8	East mediterranean	104
Kilic2011#051	1	5	3	13	3	2	3	2	5	36	8	East mediterranean	104
Kilic2011#052	1	5	3	13	3	2	3	2	5	36	8	East mediterranean	104
Kilic2011#053	1	5	3	13	3	2	3	2	5	36	8	East mediterranean	104
Kilic2011#092	1	5	3	13	3	2	3	2	5	36	8	East mediterranean	104
2006LeFlèche#085	1	5	3	13	3	2	3	2	5	10	8	East mediterranean	105
AlDahouk2007#023	1	5	3	13	3	2	3	2	5	10	8	East mediterranean	105
2006LeFlèche#085	1	5	3	13	3	2	3	2	5	41	8	East mediterranean	106
2007AlDahouk#023	1	5	3	13	3	2	3	2	5	41	8	East mediterranean	106
2007AlDahouk#036	1	5	3	13	3	2	3	2	5	41	8	East mediterranean	106
2008Kattar#025	1	5	3	13	3	2	3	2	5	41	8	East mediterranean	106
2011Kilic#036	1	5	3	13	3	2	3	2	5	41	8	East mediterranean	106
2011Kilic#101	1	5	3	13	3	2	3	2	5	41	8	East mediterranean	106
Kattar2008#025	1	5	3	13	3	2	3	2	5	41	8	East mediterranean	106
Kilic2011#036	1	5	3	13	3	2	3	2	5	41	8	East mediterranean	106
Kilic2011#101	1	5	3	13	3	2	3	2	5	41	8	East mediterranean	106
2007AlDahouk#092	1	5	3	13	2	2	3	2	3	42	8	East mediterranean	107
AlDahouk2007#092	1	5	3	13	2	2	3	2	3	42	8	East mediterranean	107
2007AlDahouk#070	1	5	3	13	2	2	3	2	4	42	8	East mediterranean	108
2007AlDahouk#071	1	5	3	13	2	2	3	2	4	42	8	East mediterranean	108
2007AlDahouk#072	1	5	3	13	2	2	3	2	4	42	8	East mediterranean	108
2007AlDahouk#096	1	5	3	13	2	2	3	2	4	42	8	East mediterranean	108
2007AlDahouk#099	1	5	3	13	2	2	3	2	4	42	8	East mediterranean	108
2011Aftab#013	1	5	3	13	2	2	3	2	4	42	8	East mediterranean	108
2013Jiang#043	1	5	3	13	2	2	3	2	4	42	8	China	108
AlDahouk2007#070	1	5	3	13	2	2	3	2	4	42	8	East mediterranean	108
AlDahouk2007#071	1	5	3	13	2	2	3	2	4	42	8	East mediterranean	108
AlDahouk2007#072	1	5	3	13	2	2	3	2	4	42	8	East mediterranean	108
AlDahouk2007#099	1	5	3	13	2	2	3	2	4	42	8	East mediterranean	108
2011Kilic#098	1	4	3	13	3	2	3	2	4	46	8	East mediterranean	109
2011Kilic#131	1	4	3	13	3	2	3	2	4	46	8	East mediterranean	109
Kilic2011#098	1	4	3	13	3	2	3	2	4	46	8	East mediterranean	109
Kilic2011#131	1	4	3	13	3	2	3	2	4	46	8	East mediterranean	109
2006LeFlèche#090	1	4	3	13	3	2	3	2	4	41	8	East mediterranean	110
2006LeFlèche#091	1	4	3	13	3	2	3	2	4	41	8	East mediterranean	110
2008Kattar#023	1	4	3	13	3	2	3	2	4	41	8	East mediterranean	110
Kattar2008#023	1	4	3	13	3	2	3	2	4	41	8	East mediterranean	110
2007AlDahouk#004	1	5	3	13	2	3	3	2	4	41	8	East mediterranean	111
2011Aftab#009	1	5	3	13	2	3	3	2	4	41	8	East mediterranean	111
2011Jiang#008	1	5	3	13	2	3	3	2	4	41	8	China	111
2011Jiang#030	1	5	3	13	2	3	3	2	4	41	8	China	111
2011Jiang#033	1	5	3	13	2	3	3	2	4	41	8	China	111
2011Jiang#045	1	5	3	13	2	3	3	2	4	41	8	China	111
2011Jiang#077	1	5	3	13	2	3	3	2	4	41	8	China	111
2011Jiang#078	1	5	3	13	2	3	3	2	4	41	8	China	111
2011Jiang#099	1	5	3	13	2	3	3	2	4	41	8	China	111
2011Kilic#068	1	5	3	13	2	3	3	2	4	41	8	East mediterranean	111
2013Jiang#012	1	5	3	13	2	3	3	2	4	41	8	China	111
2013Jiang#041	1	5	3	13	2	3	3	2	4	41	8	China	111
2013Jiang#060	1	5	3	13	2	3	3	2	4	41	8	China	111
2013Jiang#068	1	5	3	13	2	3	3	2	4	41	8	China	111
2007AlDahouk#058	1	5	3	13	3	3	3	2	4	41	8	East mediterranean	112
2007AlDahouk#085	1	5	3	13	3	3	3	2	4	41	8	East mediterranean	112
2008Kattar#024	1	5	3	13	3	3	3	2	4	41	8	East mediterranean	112
2011Aftab#001	1	5	3	13	3	3	3	2	4	41	8	East mediterranean	112
2011Kilic#104	1	5	3	13	3	3	3	2	4	41	8	East mediterranean	112
2011Kilic#105	1	5	3	13	3	3	3	2	4	41	8	East mediterranean	112
AlDahouk2007#058	1	5	3	13	3	3	3	2	4	41	8	East mediterranean	112
AlDahouk2007#085	1	5	3	13	3	3	3	2	4	41	8	East mediterranean	112
Kilic2011#104	1	5	3	13	3	3	3	2	4	41	8	East mediterranean	112
Kilic2011#105	1	5	3	13	3	3	3	2	4	41	8	East mediterranean	112
Kilic2011#111	1	5	3	13	1	2	3	2	4	41	8	East mediterranean	113
2007AlDahouk#053	1	3	3	13	2	2	3	2	4	41	8	East mediterranean	114
2011Kilic#089	1	3	3	13	2	2	3	2	4	41	8	East mediterranean	114
2011Kilic#091	1	3	3	13	2	2	3	2	4	41	8	East mediterranean	114
2011Jiang#047	1	5	3	12	2	2	3	2	4	41	8	China	115
2011Jiang#048	1	5	3	12	2	2	3	2	4	41	8	China	115
2011Jiang#049	1	5	3	12	2	2	3	2	4	41	8	China	115
2006LeFlèche#100	1	5	3	13	2	2	3	2	4	41	8	East mediterranean	116
2007AlDahouk#012	1	5	3	13	2	2	3	2	4	41	8	East mediterranean	116
2007AlDahouk#014	1	5	3	13	2	2	3	2	4	41	8	East mediterranean	116
2007AlDahouk#020	1	5	3	13	2	2	3	2	4	41	8	East mediterranean	116
2007AlDahouk#027	1	5	3	13	2	2	3	2	4	41	8	East mediterranean	116
2007AlDahouk#029	1	5	3	13	2	2	3	2	4	41	8	East mediterranean	116
2007AlDahouk#030	1	5	3	13	2	2	3	2	4	41	8	East mediterranean	116
2007AlDahouk#032	1	5	3	13	2	2	3	2	4	41	8	East mediterranean	116
2007AlDahouk#041	1	5	3	13	2	2	3	2	4	41	8	East mediterranean	116
2007AlDahouk#051	1	5	3	13	2	2	3	2	4	41	8	East mediterranean	116
2007AlDahouk#063	1	5	3	13	2	2	3	2	4	41	8	East mediterranean	116
2007AlDahouk#064	1	5	3	13	2	2	3	2	4	41	8	East mediterranean	116
2007AlDahouk#103	1	5	3	13	2	2	3	2	4	41	8	East mediterranean	116
2007AlDahouk#109	1	5	3	13	2	2	3	2	4	41	8	East mediterranean	116
2008Kattar#007	1	5	3	13	2	2	3	2	4	41	8	East mediterranean	116
2010Valdezate#064	1	5	3	13	2	2	3	2	4	41	8	East mediterranean	116
2011Kilic#014	1	5	3	13	2	2	3	2	4	41	8	East mediterranean	116
2011Kilic#034	1	5	3	13	2	2	3	2	4	41	8	East mediterranean	116
2011Kilic#048	1	5	3	13	2	2	3	2	4	41	8	East mediterranean	116
2011Kilic#061	1	5	3	13	2	2	3	2	4	41	8	East mediterranean	116
2011Kilic#063	1	5	3	13	2	2	3	2	4	41	8	East mediterranean	116
2011Kilic#064	1	5	3	13	2	2	3	2	4	41	8	East mediterranean	116
2011Kilic#083	1	5	3	13	2	2	3	2	4	41	8	East mediterranean	116
2011Kilic#102	1	5	3	13	2	2	3	2	4	41	8	East mediterranean	116
2011Kilic#143	1	5	3	13	2	2	3	2	4	41	8	East mediterranean	116
2011Kilic#157	1	5	3	13	2	2	3	2	4	41	8	East mediterranean	116
2011Kilic#158	1	5	3	13	2	2	3	2	4	41	8	East mediterranean	116
2011Kilic#159	1	5	3	13	2	2	3	2	4	41	8	East mediterranean	116
2012Ferreira#004	1	5	3	13	2	2	3	2	4	41	8	East mediterranean	116
2012Ferreira#005	1	5	3	13	2	2	3	2	4	41	8	East mediterranean	116
2012Ferreira#007	1	5	3	13	2	2	3	2	4	41	8	East mediterranean	116
2012Ferreira#008	1	5	3	13	2	2	3	2	4	41	8	East mediterranean	116
2012Ferreira#014	1	5	3	13	2	2	3	2	4	41	8	East mediterranean	116
2012Ferreira#018	1	5	3	13	2	2	3	2	4	41	8	East mediterranean	116
2012Ferreira#019	1	5	3	13	2	2	3	2	4	41	8	East mediterranean	116
2012Ferreira#033	1	5	3	13	2	2	3	2	4	41	8	East mediterranean	116
2012Ferreira#034	1	5	3	13	2	2	3	2	4	41	8	East mediterranean	116
2012Ferreira#038	1	5	3	13	2	2	3	2	4	41	8	East mediterranean	116
2012Ferreira#039	1	5	3	13	2	2	3	2	4	41	8	East mediterranean	116
2012Ferreira#047	1	5	3	13	2	2	3	2	4	41	8	East mediterranean	116
2012Ferreira#075	1	5	3	13	2	2	3	2	4	41	8	East mediterranean	116
2012Ferreira#076	1	5	3	13	2	2	3	2	4	41	8	East mediterranean	116
2012Ferreira#081	1	5	3	13	2	2	3	2	4	41	8	East mediterranean	116
2012Ferreira#082	1	5	3	13	2	2	3	2	4	41	8	East mediterranean	116
2012Ferreira#083	1	5	3	13	2	2	3	2	4	41	8	East mediterranean	116
2012Ferreira#085	1	5	3	13	2	2	3	2	4	41	8	East mediterranean	116
2012Ferreira#086	1	5	3	13	2	2	3	2	4	41	8	East mediterranean	116
2012Ferreira#110	1	5	3	13	2	2	3	2	4	41	8	East mediterranean	116
2012Ferreira#111	1	5	3	13	2	2	3	2	4	41	8	East mediterranean	116
2012Ferreira#112	1	5	3	13	2	2	3	2	4	41	8	East mediterranean	116
2012Ferreira#115	1	5	3	13	2	2	3	2	4	41	8	East mediterranean	116
2012Ferreira#123	1	5	3	13	2	2	3	2	4	41	8	East mediterranean	116
2012Ferreira#124	1	5	3	13	2	2	3	2	4	41	8	East mediterranean	116
2012Ferreira#125	1	5	3	13	2	2	3	2	4	41	8	East mediterranean	116
2012Ferreira#126	1	5	3	13	2	2	3	2	4	41	8	East mediterranean	116
2012Ferreira#130	1	5	3	13	2	2	3	2	4	41	8	East mediterranean	116
2012Ferreira#131	1	5	3	13	2	2	3	2	4	41	8	East mediterranean	116
2012Ferreira#132	1	5	3	13	2	2	3	2	4	41	8	East mediterranean	116
2013Jiang#001	1	5	3	13	2	2	3	2	4	41	8	China	116
2013Jiang#002	1	5	3	13	2	2	3	2	4	41	8	China	116
2013Jiang#003	1	5	3	13	2	2	3	2	4	41	8	China	116
2013Jiang#004	1	5	3	13	2	2	3	2	4	41	8	China	116
2013Jiang#005	1	5	3	13	2	2	3	2	4	41	8	China	116
2013Jiang#006	1	5	3	13	2	2	3	2	4	41	8	China	116
2013Jiang#010	1	5	3	13	2	2	3	2	4	41	8	China	116
2013Jiang#011	1	5	3	13	2	2	3	2	4	41	8	China	116
2013Jiang#013	1	5	3	13	2	2	3	2	4	41	8	China	116
2013Jiang#016	1	5	3	13	2	2	3	2	4	41	8	China	116
2013Jiang#017	1	5	3	13	2	2	3	2	4	41	8	China	116
2013Jiang#018	1	5	3	13	2	2	3	2	4	41	8	China	116
2013Jiang#019	1	5	3	13	2	2	3	2	4	41	8	China	116
2013Jiang#020	1	5	3	13	2	2	3	2	4	41	8	China	116
2013Jiang#021	1	5	3	13	2	2	3	2	4	41	8	China	116
2013Jiang#022	1	5	3	13	2	2	3	2	4	41	8	China	116
2013Jiang#023	1	5	3	13	2	2	3	2	4	41	8	China	116
2013Jiang#024	1	5	3	13	2	2	3	2	4	41	8	China	116
2013Jiang#025	1	5	3	13	2	2	3	2	4	41	8	China	116
2013Jiang#030	1	5	3	13	2	2	3	2	4	41	8	China	116
2013Jiang#031	1	5	3	13	2	2	3	2	4	41	8	China	116
2013Jiang#032	1	5	3	13	2	2	3	2	4	41	8	China	116
2013Jiang#033	1	5	3	13	2	2	3	2	4	41	8	China	116
2013Jiang#034	1	5	3	13	2	2	3	2	4	41	8	China	116
2013Jiang#035	1	5	3	13	2	2	3	2	4	41	8	China	116
2013Jiang#036	1	5	3	13	2	2	3	2	4	41	8	China	116
2013Jiang#037	1	5	3	13	2	2	3	2	4	41	8	China	116
2013Jiang#038	1	5	3	13	2	2	3	2	4	41	8	China	116
2013Jiang#039	1	5	3	13	2	2	3	2	4	41	8	China	116
2013Jiang#040	1	5	3	13	2	2	3	2	4	41	8	China	116
2013Jiang#042	1	5	3	13	2	2	3	2	4	41	8	China	116
2013Jiang#045	1	5	3	13	2	2	3	2	4	41	8	China	116
2013Jiang#046	1	5	3	13	2	2	3	2	4	41	8	China	116
2013Jiang#047	1	5	3	13	2	2	3	2	4	41	8	China	116
2013Jiang#048	1	5	3	13	2	2	3	2	4	41	8	China	116
2013Jiang#050	1	5	3	13	2	2	3	2	4	41	8	China	116
2013Jiang#051	1	5	3	13	2	2	3	2	4	41	8	China	116
2013Jiang#052	1	5	3	13	2	2	3	2	4	41	8	China	116
2013Jiang#054	1	5	3	13	2	2	3	2	4	41	8	China	116
2013Jiang#055	1	5	3	13	2	2	3	2	4	41	8	China	116
2013Jiang#056	1	5	3	13	2	2	3	2	4	41	8	China	116
2013Jiang#058	1	5	3	13	2	2	3	2	4	41	8	China	116
2013Jiang#059	1	5	3	13	2	2	3	2	4	41	8	China	116
2013Jiang#061	1	5	3	13	2	2	3	2	4	41	8	China	116
2013Jiang#062	1	5	3	13	2	2	3	2	4	41	8	China	116
2013Jiang#063	1	5	3	13	2	2	3	2	4	41	8	China	116
2013Jiang#064	1	5	3	13	2	2	3	2	4	41	8	China	116
2013Jiang#065	1	5	3	13	2	2	3	2	4	41	8	China	116
2013Jiang#066	1	5	3	13	2	2	3	2	4	41	8	China	116
2013Jiang#067	1	5	3	13	2	2	3	2	4	41	8	China	116
2013Jiang#069	1	5	3	13	2	2	3	2	4	41	8	China	116
2013Jiang#070	1	5	3	13	2	2	3	2	4	41	8	China	116
2013Jiang#071	1	5	3	13	2	2	3	2	4	41	8	China	116
2013Jiang#072	1	5	3	13	2	2	3	2	4	41	8	China	116
2013Jiang#073	1	5	3	13	2	2	3	2	4	41	8	China	116
2013Jiang#074	1	5	3	13	2	2	3	2	4	41	8	China	116
2013Jiang#075	1	5	3	13	2	2	3	2	4	41	8	China	116
2013Jiang#076	1	5	3	13	2	2	3	2	4	41	8	China	116
2013Jiang#077	1	5	3	13	2	2	3	2	4	41	8	China	116
2013Jiang#078	1	5	3	13	2	2	3	2	4	41	8	China	116
2013Jiang#079	1	5	3	13	2	2	3	2	4	41	8	China	116
2013Jiang#080	1	5	3	13	2	2	3	2	4	41	8	China	116
2013Jiang#081	1	5	3	13	2	2	3	2	4	41	8	China	116
2013Jiang#082	1	5	3	13	2	2	3	2	4	41	8	China	116
AlDahouk2007#063	1	5	3	13	2	2	3	2	4	41	8	East mediterranean	116
AlDahouk2007#103	1	5	3	13	2	2	3	2	4	41	8	East mediterranean	116
AlDahouk2007#109	1	5	3	13	2	2	3	2	4	41	8	East mediterranean	116
Kilic2011#048	1	5	3	13	2	2	3	2	4	41	8	East mediterranean	116
2007AlDahouk#055	1	5	2	13	3	2	3	2	4	41	8	East mediterranean	117
2008Kattar#014	1	5	3	13	3	2	2	2	4	41	8	East mediterranean	118
Kattar2008#014	1	5	3	13	3	2	2	2	4	41	8	East mediterranean	118
2011Kilic#137	1	5	3	13	3	4	3	2	4	41	8	East mediterranean	119
2007AlDahouk#040	1	5	3	13	3	1	3	2	4	41	8	East mediterranean	120
2011Jiang#034	1	5	3	13	3	1	3	2	4	41	8	China	120
2011Jiang#055	1	5	3	13	3	1	3	2	4	41	8	China	120
2011Jiang#058	1	5	3	13	3	1	3	2	4	41	8	China	120
2011Jiang#059	1	5	3	13	3	1	3	2	4	41	8	China	120
2011Aftab#014	1	5	3	13	3	2	3	2	4	36	8	East mediterranean	121
2011Kilic#150	1	5	3	13	3	2	3	2	4	36	8	East mediterranean	121
2011Kilic#154	1	5	3	13	3	2	3	2	4	36	8	East mediterranean	121
Kilic2011#100	1	5	3	13	3	2	3	2	4	36	8	East mediterranean	121
2006LeFlèche#132	1	5	3	13	3	2	3	2	4	42	8	East mediterranean	122
2006LeFlèche#132	1	5	3	13	3	2	3	2	4	42	8	East mediterranean	122
2006LeFlèche#133	1	5	3	13	3	2	3	2	4	42	8	East mediterranean	122
2006LeFlèche#133	1	5	3	13	3	2	3	2	4	42	8	East mediterranean	122
2007AlDahouk#073	1	5	3	13	3	2	3	2	4	42	8	East mediterranean	122
2007AlDahouk#079	1	5	3	13	3	2	3	2	4	42	8	East mediterranean	122
2007AlDahouk#090	1	5	3	13	3	2	3	2	4	42	8	East mediterranean	122
2007AlDahouk#091	1	5	3	13	3	2	3	2	4	42	8	East mediterranean	122
2007AlDahouk#094	1	5	3	13	3	2	3	2	4	42	8	East mediterranean	122
2007AlDahouk#095	1	5	3	13	3	2	3	2	4	42	8	East mediterranean	122
2007AlDahouk#098	1	5	3	13	3	2	3	2	4	42	8	East mediterranean	122
2007AlDahouk#100	1	5	3	13	3	2	3	2	4	42	8	East mediterranean	122
2011Aftab#011	1	5	3	13	3	2	3	2	4	42	8	East mediterranean	122
AlDahouk2007#073	1	5	3	13	3	2	3	2	4	42	8	East mediterranean	122
AlDahouk2007#076	1	5	3	13	3	2	3	2	4	42	8	East mediterranean	122
AlDahouk2007#077	1	5	3	13	3	2	3	2	4	42	8	East mediterranean	122
AlDahouk2007#090	1	5	3	13	3	2	3	2	4	42	8	East mediterranean	122
AlDahouk2007#091	1	5	3	13	3	2	3	2	4	42	8	East mediterranean	122
AlDahouk2007#094	1	5	3	13	3	2	3	2	4	42	8	East mediterranean	122
AlDahouk2007#095	1	5	3	13	3	2	3	2	4	42	8	East mediterranean	122
AlDahouk2007#098	1	5	3	13	3	2	3	2	4	42	8	East mediterranean	122
AlDahouk2007#100	1	5	3	13	3	2	3	2	4	42	8	East mediterranean	122
AlDahouk2007#101	1	5	3	13	3	2	3	2	4	42	8	East mediterranean	122
2008Kattar#009	1	5	3	13	3	2	3	2	4	44	8	East mediterranean	123
2008Kattar#011	1	5	3	13	3	2	3	2	4	44	8	East mediterranean	123
Kattar2008#009	1	5	3	13	3	2	3	2	4	44	8	East mediterranean	123
Kattar2008#011	1	5	3	13	3	2	3	2	4	44	8	East mediterranean	123
2008Kattar#002	1	5	3	13	3	2	3	2	4	50	8	East mediterranean	124
2008Kattar#012	1	5	3	13	3	2	3	2	4	50	8	East mediterranean	124
Kattar2008#012	1	5	3	13	3	2	3	2	4	50	8	East mediterranean	124
2006LeFlèche#080	1	5	3	13	3	2	3	2	4	41	8	East mediterranean	125
2006LeFlèche#094	1	5	3	13	3	2	3	2	4	41	8	East mediterranean	125
2006LeFlèche#131	1	5	3	13	3	2	3	2	4	41	8	East mediterranean	125
2007AlDahouk#006	1	5	3	13	3	2	3	2	4	41	8	East mediterranean	125
2007AlDahouk#011	1	5	3	13	3	2	3	2	4	41	8	East mediterranean	125
2007AlDahouk#042	1	5	3	13	3	2	3	2	4	41	8	East mediterranean	125
2007AlDahouk#043	1	5	3	13	3	2	3	2	4	41	8	East mediterranean	125
2007AlDahouk#044	1	5	3	13	3	2	3	2	4	41	8	East mediterranean	125
2007AlDahouk#045	1	5	3	13	3	2	3	2	4	41	8	East mediterranean	125
2007AlDahouk#046	1	5	3	13	3	2	3	2	4	41	8	East mediterranean	125
2007AlDahouk#048	1	5	3	13	3	2	3	2	4	41	8	East mediterranean	125
2007AlDahouk#052	1	5	3	13	3	2	3	2	4	41	8	East mediterranean	125
2007AlDahouk#054	1	5	3	13	3	2	3	2	4	41	8	East mediterranean	125
2007AlDahouk#056	1	5	3	13	3	2	3	2	4	41	8	East mediterranean	125
2007AlDahouk#059	1	5	3	13	3	2	3	2	4	41	8	East mediterranean	125
2007AlDahouk#066	1	5	3	13	3	2	3	2	4	41	8	East mediterranean	125
2007AlDahouk#086	1	5	3	13	3	2	3	2	4	41	8	East mediterranean	125
2007AlDahouk#087	1	5	3	13	3	2	3	2	4	41	8	East mediterranean	125
2007AlDahouk#107	1	5	3	13	3	2	3	2	4	41	8	East mediterranean	125
2008Kattar#027	1	5	3	13	3	2	3	2	4	41	8	East mediterranean	125
2011Jiang#005	1	5	3	13	3	2	3	2	4	41	8	China	125
2011Jiang#007	1	5	3	13	3	2	3	2	4	41	8	China	125
2011Jiang#035	1	5	3	13	3	2	3	2	4	41	8	China	125
2011Jiang#039	1	5	3	13	3	2	3	2	4	41	8	China	125
2011Jiang#042	1	5	3	13	3	2	3	2	4	41	8	China	125
2011Kilic#001	1	5	3	13	3	2	3	2	4	41	8	East mediterranean	125
2011Kilic#002	1	5	3	13	3	2	3	2	4	41	8	East mediterranean	125
2011Kilic#006	1	5	3	13	3	2	3	2	4	41	8	East mediterranean	125
2011Kilic#007	1	5	3	13	3	2	3	2	4	41	8	East mediterranean	125
2011Kilic#008	1	5	3	13	3	2	3	2	4	41	8	East mediterranean	125
2011Kilic#009	1	5	3	13	3	2	3	2	4	41	8	East mediterranean	125
2011Kilic#020	1	5	3	13	3	2	3	2	4	41	8	East mediterranean	125
2011Kilic#021	1	5	3	13	3	2	3	2	4	41	8	East mediterranean	125
2011Kilic#022	1	5	3	13	3	2	3	2	4	41	8	East mediterranean	125
2011Kilic#023	1	5	3	13	3	2	3	2	4	41	8	East mediterranean	125
2011Kilic#027	1	5	3	13	3	2	3	2	4	41	8	East mediterranean	125
2011Kilic#028	1	5	3	13	3	2	3	2	4	41	8	East mediterranean	125
2011Kilic#029	1	5	3	13	3	2	3	2	4	41	8	East mediterranean	125
2011Kilic#030	1	5	3	13	3	2	3	2	4	41	8	East mediterranean	125
2011Kilic#031	1	5	3	13	3	2	3	2	4	41	8	East mediterranean	125
2011Kilic#032	1	5	3	13	3	2	3	2	4	41	8	East mediterranean	125
2011Kilic#033	1	5	3	13	3	2	3	2	4	41	8	East mediterranean	125
2011Kilic#035	1	5	3	13	3	2	3	2	4	41	8	East mediterranean	125
2011Kilic#037	1	5	3	13	3	2	3	2	4	41	8	East mediterranean	125
2011Kilic#038	1	5	3	13	3	2	3	2	4	41	8	East mediterranean	125
2011Kilic#039	1	5	3	13	3	2	3	2	4	41	8	East mediterranean	125
2011Kilic#040	1	5	3	13	3	2	3	2	4	41	8	East mediterranean	125
2011Kilic#041	1	5	3	13	3	2	3	2	4	41	8	East mediterranean	125
2011Kilic#042	1	5	3	13	3	2	3	2	4	41	8	East mediterranean	125
2011Kilic#043	1	5	3	13	3	2	3	2	4	41	8	East mediterranean	125
2011Kilic#047	1	5	3	13	3	2	3	2	4	41	8	East mediterranean	125
2011Kilic#049	1	5	3	13	3	2	3	2	4	41	8	East mediterranean	125
2011Kilic#050	1	5	3	13	3	2	3	2	4	41	8	East mediterranean	125
2011Kilic#070	1	5	3	13	3	2	3	2	4	41	8	East mediterranean	125
2011Kilic#085	1	5	3	13	3	2	3	2	4	41	8	East mediterranean	125
2011Kilic#090	1	5	3	13	3	2	3	2	4	41	8	East mediterranean	125
2011Kilic#094	1	5	3	13	3	2	3	2	4	41	8	East mediterranean	125
2011Kilic#099	1	5	3	13	3	2	3	2	4	41	8	East mediterranean	125
2011Kilic#103	1	5	3	13	3	2	3	2	4	41	8	East mediterranean	125
2011Kilic#106	1	5	3	13	3	2	3	2	4	41	8	East mediterranean	125
2011Kilic#117	1	5	3	13	3	2	3	2	4	41	8	East mediterranean	125
2011Kilic#125	1	5	3	13	3	2	3	2	4	41	8	East mediterranean	125
2011Kilic#128	1	5	3	13	3	2	3	2	4	41	8	East mediterranean	125
2011Kilic#129	1	5	3	13	3	2	3	2	4	41	8	East mediterranean	125
2011Kilic#130	1	5	3	13	3	2	3	2	4	41	8	East mediterranean	125
2011Kilic#132	1	5	3	13	3	2	3	2	4	41	8	East mediterranean	125
2011Kilic#156	1	5	3	13	3	2	3	2	4	41	8	East mediterranean	125
2011Kilic#160	1	5	3	13	3	2	3	2	4	41	8	East mediterranean	125
2011Kilic#161	1	5	3	13	3	2	3	2	4	41	8	East mediterranean	125
2011Kilic#162	1	5	3	13	3	2	3	2	4	41	8	East mediterranean	125
2013Garofolo_19513	1	5	3	13	3	2	3	2	4	41	8	East mediterranean	125
AlDahouk2007#106	1	5	3	13	3	2	3	2	4	41	8	East mediterranean	125
AlDahouk2007#107	1	5	3	13	3	2	3	2	4	41	8	East mediterranean	125
AlDahouk2007#108	1	5	3	13	3	2	3	2	4	41	8	East mediterranean	125
Kilic2011#058	1	5	3	13	3	2	3	2	4	41	8	East mediterranean	125
Kilic2011#059	1	5	3	13	3	2	3	2	4	41	8	East mediterranean	125
Kilic2011#085	1	5	3	13	3	2	3	2	4	41	8	East mediterranean	125
Kilic2011#112	1	5	3	13	3	2	3	2	4	41	8	East mediterranean	125
Kilic2011#113	1	5	3	13	3	2	3	2	4	41	8	East mediterranean	125
Kilic2011#124	1	5	3	13	3	2	3	2	4	41	8	East mediterranean	125
AlDahouk2007#002	2	4	2	12	4	2	3	3	9	36	7	America	126
2007AlDahouk#057	3	4	3	13	5	3	3	3	4	36	5	America	127
AlDahouk2007#009	3	4	3	13	4	2	3	3	6	36	5	America	128
2007AlDahouk#003	3	4	3	14	5	2	3	3	6	36	5	America	129
2012Ferreira#091	3	4	3	14	5	2	3	3	6	36	5	America	129
2012Ferreira#102	3	4	3	14	5	2	3	3	6	36	5	America	129
AlDahouk2007#003	3	4	3	14	5	2	3	3	6	36	5	America	129
2006LeFlèche#098	3	4	3	13	5	2	3	3	6	36	5	America	130
2006LeFlèche#098	3	4	3	13	5	2	3	3	6	36	5	America	130
2012Ferreira#041	3	4	3	13	5	2	3	3	6	36	5	America	130
2012Ferreira#042	3	4	3	13	5	2	3	3	6	36	5	America	130
2012Ferreira#044	3	4	3	13	5	2	3	3	6	36	5	America	130
2012Ferreira#113	3	4	3	13	5	2	3	3	6	36	5	America	130
Garcia-Yoldi2007#005	3	4	3	13	5	2	3	3	8	36	5	America	131
AlDahouk2007#007	3	4	2	13	5	2	3	3	9	36	6	America	132
2009Nockler#20	3	4	2	13	3	2	3	3	7	36	6	America	133
2009Nockler#21	3	4	2	13	3	2	3	3	7	36	6	America	133
Smits2009#001	3	4	2	13	5	2	3	3	7	36	6	America	134
Smits2009#002	3	4	2	13	5	2	3	3	7	36	6	America	134
Smits2009#008	3	4	2	13	5	2	3	3	7	36	6	America	134
Smits2009#015	3	4	2	13	5	2	3	3	7	36	6	America	134
Smits2009#016	3	4	2	13	5	2	3	3	7	36	6	America	134
Smits2009#017	3	4	2	13	5	2	3	3	7	36	6	America	134
Smits2009#021	3	4	2	13	5	2	3	3	7	36	6	America	134
Smits2009#022	3	4	2	13	5	2	3	3	7	36	6	America	134
Smits2009#023	3	4	2	13	5	2	3	3	7	36	6	America	134
Smits2009#024	3	4	2	13	5	2	3	3	7	36	6	America	134
AlDahouk2007#001	3	4	2	13	4	2	3	3	7	36	6	America	135
2006LeFlèche#001	3	4	2	13	4	2	3	3	5	36	6	America	136
Garcia-Yoldi2007#008	3	4	2	13	4	2	3	3	5	36	6	America	136
Garcia-Yoldi2007#007	3	4	2	13	4	2	3	3	9	36	6	America	137
2006LeFlèche#079	3	4	2	13	4	2	3	3	8	36	6	America	138
2006LeFlèche#081	3	4	2	13	4	2	3	3	8	36	6	America	138
Garcia-Yoldi2007#001	3	4	2	13	4	2	3	3	8	36	6	America	138
Garcia-Yoldi2007#002	3	4	2	13	4	2	3	3	8	36	6	America	138
Garcia-Yoldi2007#003	3	4	2	13	4	2	3	3	8	36	6	America	138
Garcia-Yoldi2007#004	3	4	2	13	4	2	3	3	8	36	6	America	138
Garcia-Yoldi2007#006	3	4	2	13	4	2	3	3	8	36	6	America	138
2010Valdezate#082	3	4	3	13	6	2	3	3	7	36	6	America	139
2010Valdezate#085	3	4	3	13	6	2	3	3	6	36	6	America	140
2010Valdezate#076	3	4	3	13	5	2	3	3	7	36	6	America	141
2010Valdezate#097	3	4	3	13	5	2	3	3	7	36	6	America	141
2010Valdezate#090	3	4	3	13	5	2	3	3	7	36	5	America	142
2012Ferreira#065	3	4	3	13	5	2	3	3	7	36	5	America	142
2010Valdezate#070	3	4	3	13	5	3	3	3	5	36	6	America	143
2010Valdezate#071	3	4	3	13	5	3	3	3	5	36	6	America	143
2010Valdezate#088	3	4	3	13	5	3	3	3	5	36	6	America	143
2010Valdezate#067	3	4	3	13	5	2	3	3	5	36	6	America	144
2010Valdezate#069	3	4	3	13	5	2	3	3	5	36	6	America	144
2010Valdezate#089	3	4	3	13	5	3	3	3	6	36	6	America	145
2010Valdezate#094	3	4	3	13	5	3	3	3	6	36	6	America	145
2010Valdezate#104	3	4	3	13	5	3	3	3	6	36	6	America	145
2010Valdezate#105	3	4	3	13	5	3	3	3	6	36	6	America	145
2010Valdezate#072	3	4	3	13	5	2	3	3	6	36	6	America	146
2010Valdezate#074	3	4	3	13	5	2	3	3	6	36	6	America	146
2010Valdezate#078	3	4	3	13	5	2	3	3	6	36	6	America	146
2010Valdezate#092	3	4	3	13	5	2	3	3	6	36	6	America	146
2010Valdezate#095	3	4	3	13	5	2	3	3	6	36	6	America	146
2010Valdezate#096	3	4	3	13	5	2	3	3	6	36	6	America	146
2010Valdezate#081	3	4	3	13	4	2	3	3	6	36	6	America	147
2010Valdezate#080	3	4	3	13	4	2	3	3	9	36	6	America	148
2010Valdezate#091	3	4	3	13	5	3	3	3	7	41	6	America	149
2009Nockler#82	3	4	2	13	6	2	3	3	7	36	6	America	150
2009Nockler#78	3	4	2	13	3	2	3	3	8	36	6	America	151
2009Nockler#79	3	4	2	13	3	2	3	3	8	36	6	America	151
2010Valdezate#099	3	4	2	13	3	2	3	3	7	36	5	America	152
2010Valdezate#093	3	5	3	13	1	1	3	3	9	44	8	West mediterranean	153
2007Marianelli#015	3	6	3	13	1	1	3	3	7	42	8	West mediterranean	154
2013Garofolo_11802	3	6	3	13	1	1	3	3	7	42	8	West mediterranean	154
2013Garofolo_11842	3	6	3	13	1	1	3	3	7	42	8	West mediterranean	154
2013Garofolo_13540	3	6	3	13	1	1	3	3	8	42	8	West mediterranean	155
2010Valdezate#100	3	5	3	13	1	1	3	3	7	44	9	West mediterranean	156
2010Valdezate#075	3	5	3	13	1	1	3	3	7	41	7	West mediterranean	157
2010Valdezate#077	3	5	3	13	1	1	3	3	7	41	7	West mediterranean	157
2010Valdezate#068	3	5	3	13	1	1	3	3	5	41	7	West mediterranean	158
2010Valdezate#084	3	5	3	13	1	1	3	3	7	42	7	West mediterranean	159
2010Valdezate#073	3	5	3	13	1	1	3	3	5	50	7	West mediterranean	160
2010Valdezate#083	3	5	3	13	1	1	3	3	7	50	7	West mediterranean	161
2007Marianelli#002	3	6	3	14	1	1	3	3	8	42	8	West mediterranean	162
2013Garofolo_13553	3	6	3	14	1	1	3	3	8	42	8	West mediterranean	162
2010Valdezate#028	1	5	3	13	2	2	3	2	3	41	7	East mediterranean	163
2010Valdezate#048	1	5	3	13	2	2	3	2	6	41	7	East mediterranean	164
2010Valdezate#057	1	5	3	13	2	2	3	2	5	41	6	East mediterranean	165
2010Valdezate#059	1	5	3	13	2	2	3	2	5	41	6	East mediterranean	165
2010Valdezate#060	1	5	3	13	2	2	3	2	5	41	6	East mediterranean	165
2010Valdezate#001	1	5	3	13	2	2	3	2	5	41	7	East mediterranean	166
2010Valdezate#002	1	5	3	13	2	2	3	2	5	41	7	East mediterranean	166
2010Valdezate#047	1	5	3	13	2	2	3	2	5	41	7	East mediterranean	166
2010Valdezate#049	1	5	3	13	2	2	3	2	5	41	7	East mediterranean	166
2010Valdezate#050	1	5	3	13	2	2	3	2	5	41	7	East mediterranean	166
2010Valdezate#051	1	5	3	13	2	2	3	2	5	41	7	East mediterranean	166
2010Valdezate#052	1	5	3	13	2	2	3	2	5	41	7	East mediterranean	166
2010Valdezate#054	1	5	3	13	2	2	3	2	5	41	7	East mediterranean	166
2010Valdezate#041	1	5	3	13	2	3	3	2	5	41	7	East mediterranean	167
2010Valdezate#055	1	5	3	13	2	3	3	2	5	41	7	East mediterranean	167
2010Valdezate#061	1	5	3	13	2	3	3	2	5	41	7	East mediterranean	167
2010Valdezate#053	1	5	3	13	2	2	3	2	5	44	7	East mediterranean	168
2010Valdezate#063	1	5	3	13	5	2	3	2	4	41	7	East mediterranean	169
2010Valdezate#056	1	5	3	13	3	2	3	2	5	42	7	East mediterranean	170
2010Valdezate#066	1	5	3	13	3	2	3	2	7	10	7	East mediterranean	171
2010Valdezate#058	1	5	3	13	3	2	3	2	5	10	7	East mediterranean	172
2010Valdezate#062	1	5	3	13	3	2	3	2	5	10	7	East mediterranean	172
2010Valdezate#065	1	5	3	13	2	3	3	2	5	42	8	East mediterranean	173
2011Aftab#012	2	5	3	13	3	2	3	5	4	36	8	Africa	178
2013Jiang#044	1	5	3	13	2	2	3	2	4	44	8	China	179
2013Jiang#049	1	5	3	13	2	2	3	2	4	44	8	China	179
2013Jiang#057	1	5	3	13	2	2	3	2	4	44	8	China	179
2012Ferreira#063	1	5	3	13	2	2	3	2	5	41	8	East mediterranean	180
2012Ferreira#045	3	4	3	14	4	2	3	3	6	36	5	America	186
2012Ferreira#046	3	4	3	14	4	2	3	3	6	36	5	America	186
2012Ferreira#122	3	4	3	14	4	2	3	3	6	36	5	America	186
2012Ferreira#117	3	4	3	11	4	2	3	3	6	36	5	America	187
2012Ferreira#084	3	4	3	13	5	2	3	3	5	36	5	America	188
2012Ferreira#105	3	4	3	14	4	2	3	3	6	41	5	America	189
2012Ferreira#078	3	4	3	13	3	2	3	3	6	36	5	America	190
2011Muendo#01	3	4	3	13	4	2	3	3	8	36	6	America	195
2011Muendo#02	3	4	3	13	4	2	3	3	8	36	6	America	195
2013Garofolo_21687	3	6	3	14	1	1	3	3	6	42	8	West mediterranean	203
2013Garofolo_11791	3	7	3	14	1	1	3	3	7	42	8	West mediterranean	204
2013Garofolo_20020	2	5	3	13	1	1	3	3	7	42	8	West mediterranean	205
2013Garofolo_744	4	6	3	14	2	1	3	3	7	42	8	West mediterranean	206
2013Garofolo_11789	3	5	3	13	1	1	3	3	6	42	8	West mediterranean	207
2013Garofolo_4467	3	5	3	13	1	1	3	3	7	39	8	West mediterranean	212
2011Jiang#063	1	5	3	13	2	2	3	2	4	46	8	China	297
2011Jiang#064	1	5	3	13	2	2	3	2	4	46	8	China	297
2011Jiang#075	1	5	3	13	2	2	3	2	4	46	8	China	297
2013Jiang#007	1	5	3	13	2	2	3	2	4	46	8	China	297
2013Jiang#008	1	5	3	13	2	2	3	2	4	46	8	China	297
2013Jiang#009	1	5	3	13	2	2	3	2	4	46	8	China	297
