# Supplementary material for: MLVA Genotyping Characteristics of Human Brucella melitensis Isolated from Ulanqab of Inner Mongolia, China
Source: Front Microbiol. 2017 Jan 18;8:6. doi: 10.3389/fmicb.2017.00006 (PMC5241320; doi:10.3389/fmicb.2017.00006)
Supplement: Supplementary file 3 [file Table3.XLSX]

## Sheet: Sheet1
Table S3. District distribution of isolates with identical MLVA-16 genotypes
Genotypes a	Regions (No. of isolates)
5	Qianqi (1), Huade (1)
6	Zhongqi (2), Jining (3)
7	Liangcheng (1), Fengzhen (2)
10	Qianqi (1), Zhongqi (1)
14	Qianqi (1), Xinghe (1), Shangdu (1)
15	Qianqi (1), Xinghe (1)
17	Fengzhen (2), Houqi (1)
18	Liangcheng (6), Qianqi (1), Xinghe (1)
24	Houqi (1), Zhuozi (1)
25	Qianqi (1), Liangcheng (1)
27	Xinghe (1), Zhongqi (1), Houqi (1)
35	Liangcheng (1), Fengzhen (1)
36	Qianqi (1), Datong (1)
43	Fengzhen (4), Liangcheng (1), Shangyi (1)
45	Qianqi (1), Zhongqi (2), Zhuozi (1)
53	Fengzhen (1), Zhongqi (2), Zhuozi (1)
61	Shangdu (1), Fengzhen (1)
67	Qianqi (1), Houqi (1)
a: genotypes numbers are the same as in Fig. 2
