# Supplementary material for: MLVA Genotyping Characteristics of Human Brucella melitensis Isolated from Ulanqab of Inner Mongolia, China
Source: Front Microbiol. 2017 Jan 18;8:6. doi: 10.3389/fmicb.2017.00006 (PMC5241320; doi:10.3389/fmicb.2017.00006)
Supplement: Supplementary file 4 [file Table4.XLSX]

## Sheet: Sheet1
Table S4. Table representing strain identification codes (Key), MLVA-16 profiles,biovars, location and source of isolation for 78 isolates from China.
Key	Strains	bru06	bru08	bru11	bru12	bru42	bru43	bru45	bru55	bru18	bru19	bru21	bru04	bru07	bru09	bru16	bru30	Species-Biovar	Location	Source
2011Jiang#051	BJ06-10	1	5	3	13	2	2	3	2	4	41	8	9	4	3	5	4	B. melitensis biovar 3	Beijing	MLVAbank
2011Jiang#056	FJ09-4	1	5	3	13	2	2	3	2	4	41	8	4	4	3	4	6	B. melitensis biovar 3	Fujian	MLVAbank
2011Jiang#057	FJ09-5	1	5	3	13	2	2	3	2	4	41	8	4	4	7	4	4	B. melitensis biovar 3	Fujian	MLVAbank
2011Jiang#014	GD08-6	1	5	3	13	2	2	3	2	4	41	8	5	4	3	4	6	B. melitensis biovar 3	Guangdong	MLVAbank
2011Jiang#015	GD08-7	1	5	3	13	2	1	3	2	4	41	8	5	4	3	7	4	B. melitensis biovar 3	Guangdong	MLVAbank
2011Jiang#018	GD08-10	1	5	3	13	2	1	3	2	4	41	8	5	4	3	7	5	B. melitensis biovar 3	Guangdong	MLVAbank
2011Jiang#020	GD07-2	1	5	3	13	2	2	3	2	4	41	8	5	5	3	6	6	B. melitensis biovar 3	Guangdong	MLVAbank
2011Jiang#022	GD07-4	1	5	3	13	2	2	3	2	4	41	8	5	4	3	8	7	B. melitensis biovar 3	Guangdong	MLVAbank
2011Jiang#073	LB10-02	1	5	3	13	2	2	3	2	4	41	8	6	4	3	8	5	B. melitensis biovar 3	Guangdong	MLVAbank
2011Jiang#075	LB10-03	1	5	3	13	2	2	3	2	4	46	8	5	4	3	5	5	B. melitensis biovar 3	Guangdong	MLVAbank
2011Jiang#076	LB10-05	1	5	3	13	2	2	3	2	4	41	8	6	3	3	4	5	B. melitensis biovar 3	Guangdong	MLVAbank
2011Jiang#078	LB10-07	1	5	3	13	2	3	3	2	4	41	8	6	5	3	5	4	B. melitensis biovar 3	Guangdong	MLVAbank
2011Jiang#082	LB10-11	1	5	3	13	2	2	3	2	4	41	8	7	4	3	9	5	B. melitensis biovar 3	Guangdong	MLVAbank
2011Jiang#083	LB10-12	1	5	3	13	2	2	3	2	4	41	8	5	4	3	7	6	B. melitensis biovar 3	Guangdong	MLVAbank
2011Jiang#086	LB10-16	1	5	3	13	2	2	3	2	4	41	8	7	4	3	10	6	B. melitensis biovar 3	Guangdong	MLVAbank
2011Jiang#087	LB10-17	1	5	3	13	2	2	3	2	4	41	8	5	4	3	9	6	B. melitensis biovar 3	Guangdong	MLVAbank
2013Jiang#001	HB07-1	1	5	3	13	2	2	3	2	4	41	8	5	4	3	7	6	B. melitensis biovar 3	Hebei	MLVAbank
2013Jiang#002	HB07-2	1	5	3	13	2	2	3	2	4	41	8	5	4	3	7	6	B. melitensis biovar 3	Hebei	MLVAbank
2011Jiang#105	M5	1	5	3	13	2	2	3	2	4	41	8	6	4	3	7	5	B. melitensis biovar 1	Heilongjiang	MLVAbank
2013Jiang#033	HN72-003	1	5	3	13	2	2	3	2	4	41	8	5	8	3	5	4	B. melitensis biovar 2	Henan	MLVAbank
2011Jiang#030	NM57-264	1	5	3	13	2	3	3	2	4	41	8	5	4	3	6	5	B. melitensis biovar 3	Inner Mongolia	MLVAbank
2011Jiang#032	NM58-27	1	5	3	13	2	2	3	2	4	41	8	5	5	3	9	6	B. melitensis biovar 3	Inner Mongolia	MLVAbank
2011Jiang#033	NM60-25	1	5	3	13	2	3	3	2	4	41	8	5	4	3	7	5	B. melitensis biovar 3	Inner Mongolia	MLVAbank
2011Jiang#096	NM96-0618	1	5	3	13	2	2	3	2	4	41	8	5	4	1	7	6	B. melitensis biovar 1	Inner Mongolia	MLVAbank
2011Jiang#098	NM96-0620	1	5	3	13	2	2	3	2	4	41	8	5	4	3	7	6	B. melitensis biovar 3	Inner Mongolia	MLVAbank
2011Jiang#099	NM97-09	1	5	3	13	2	3	3	2	4	41	8	5	4	3	3	6	B. melitensis biovar 3	Inner Mongolia	MLVAbank
2011Jiang#102	NM91-0513	1	5	3	13	2	2	3	2	4	44	8	5	4	3	5	5	B. melitensis biovar 1	Inner Mongolia	MLVAbank
2011Jiang#104	NM93-0824	1	5	3	13	2	2	3	2	4	41	8	5	4	3	3	7	B. melitensis biovar 1	Inner Mongolia	MLVAbank
2013Jiang#009	NM06-4	1	5	3	13	2	2	3	2	4	46	8	5	4	3	6	5	B. melitensis biovar 3	Inner Mongolia	MLVAbank
2013Jiang#012	NM06-8	1	5	3	13	2	3	3	2	4	41	8	6	4	8	3	5	B. melitensis biovar 3	Inner Mongolia	MLVAbank
2013Jiang#032	NM66-148	1	5	3	13	2	2	3	2	4	41	8	4	4	3	5	5	B. melitensis biovar 2	Inner Mongolia	MLVAbank
2013Jiang#040	NM95-1453	1	5	3	13	2	2	3	2	4	41	8	5	4	3	7	7	B. melitensis biovar 1	Inner Mongolia	MLVAbank
2013Jiang#043	NM88-0907	1	5	3	13	2	2	3	2	4	42	8	4	6	7	6	3	B. melitensis biovar 1	Inner Mongolia	MLVAbank
2013Jiang#044	NM89-0906	1	5	3	13	2	2	3	2	4	44	8	5	4	3	9	5	B. melitensis biovar 1	Inner Mongolia	MLVAbank
2013Jiang#045	NM89-0907	1	5	3	13	2	2	3	2	4	41	8	4	4	3	3	5	B. melitensis biovar 1	Inner Mongolia	MLVAbank
2013Jiang#048	NM91-0510	1	5	3	13	2	2	3	2	4	41	8	6	4	3	2	6	B. melitensis biovar 1	Inner Mongolia	MLVAbank
2013Jiang#056	NM92-0616	1	5	3	13	2	2	3	2	4	41	8	5	4	3	7	6	B. melitensis biovar 1	Inner Mongolia	MLVAbank
2011Jiang#070	JL71-020	1	5	3	13	2	2	3	2	4	41	8	5	4	3	4	4	B. melitensis biovar 2	Jilin	MLVAbank
2011Jiang#060	LN05-2	1	5	3	13	2	2	3	2	4	41	8	5	4	3	5	6	B. melitensis biovar 3	Liaoning	MLVAbank
2011Jiang#069	QH65-063	1	5	3	13	2	2	3	2	4	41	8	5	4	3	9	5	B. melitensis biovar 2	Qinghai	MLVAbank
2013Jiang#003	QH87-41	1	5	3	13	2	2	3	2	4	41	8	4	4	3	6	5	B. melitensis biovar 3	Qinghai	MLVAbank
2013Jiang#004	QH86-39	1	5	3	13	2	2	3	2	4	41	8	4	4	3	6	7	B. melitensis biovar 3	Qinghai	MLVAbank
2011Jiang#071	SD73-009	1	5	3	13	2	2	3	2	4	41	8	7	4	3	6	7	B. melitensis biovar 2	Shandong	MLVAbank
2013Jiang#015	SHD01-3	1	5	3	13	2	1	3	2	4	41	8	3	4	3	7	5	B. melitensis biovar 3	Shandong	MLVAbank
2013Jiang#023	SHD01-1	1	5	3	13	2	2	3	2	4	41	8	5	4	3	6	5	B. melitensis biovar 3	Shandong	MLVAbank
2011Jiang#065	SH07-33	1	5	3	13	2	3	3	2	4	46	8	5	4	3	6	5	B. melitensis biovar 1	Shanghai	MLVAbank
2011Jiang#001	SHX08-3	1	5	3	13	2	2	3	2	4	41	8	5	4	3	8	5	B. melitensis biovar 3	Shanxi	MLVAbank
2011Jiang#004	SHX08-15	1	5	3	13	2	2	3	2	4	41	8	5	4	3	8	6	B. melitensis biovar 3	Shanxi	MLVAbank
2011Jiang#008	SHANXI09-3	1	5	3	13	2	3	3	2	4	41	8	5	4	3	5	4	B. melitensis biovar 3	Shanxi	MLVAbank
2011Jiang#043	SHANXI09-14	1	5	3	13	2	2	3	2	4	41	8	5	4	3	10	6	B. melitensis biovar 3	Shanxi	MLVAbank
2011Jiang#045	SHANXI09-12	1	5	3	13	2	3	3	2	4	41	8	5	5	3	8	6	B. melitensis biovar 3	Shanxi	MLVAbank
2011Jiang#046	SHANXI09-17	1	5	3	13	2	2	3	2	4	41	8	5	4	3	7	6	B. melitensis biovar 3	Shanxi	MLVAbank
2011Jiang#047	SHANXI07-1	1	5	3	12	2	2	3	2	4	41	8	5	4	3	6	7	B. melitensis biovar 3	Shanxi	MLVAbank
2011Jiang#048	SHANXI07-2	1	5	3	12	2	2	3	2	4	41	8	5	4	3	9	8	B. melitensis biovar 3	Shanxi	MLVAbank
2011Jiang#049	SHANXI07-3	1	5	3	12	2	2	3	2	4	41	8	5	4	3	7	6	B. melitensis biovar 3	Shanxi	MLVAbank
2011Jiang#067	SX62-020	1	5	3	13	2	2	3	2	4	41	8	4	4	3	5	6	B. melitensis biovar 2	Shanxi	MLVAbank
2013Jiang#019	SHX79-3	1	5	3	13	2	2	3	2	4	41	8	6	4	3	6	3	B. melitensis biovar 3	Shanxi	MLVAbank
2013Jiang#021	SHX84-1	1	5	3	13	2	2	3	2	4	41	8	4	4	3	4	5	B. melitensis biovar 3	Shanxi	MLVAbank
2011Jiang#072	TJ-01	1	5	3	13	2	2	3	2	4	41	8	4	4	3	8	5	B. melitensis biovar 3	Tianjin	MLVAbank
2013Jiang#013	XJ07-2	1	5	3	13	2	2	3	2	4	41	8	4	4	8	4	5	B. melitensis biovar 3	Xinjiang	MLVAbank
2013Jiang#060	XJ113	1	5	3	13	2	3	3	2	4	41	8	4	4	3	6	5	B. melitensis biovar 3	Xinjiang	MLVAbank
2013Jiang#061	XJ130	1	5	3	13	2	2	3	2	4	41	8	6	4	3	6	5	B. melitensis biovar 3	Xinjiang	MLVAbank
2013Jiang#062	XJ150	1	5	3	13	2	2	3	2	4	41	8	4	4	3	6	8	B. melitensis biovar 3	Xinjiang	MLVAbank
2013Jiang#066	XJ155	1	5	3	13	2	2	3	2	4	41	8	5	4	3	3	4	B. melitensis biovar 3	Xinjiang	MLVAbank
2013Jiang#068	XJ157	1	5	3	13	2	3	3	2	4	41	8	6	4	3	6	5	B. melitensis biovar 1	Xinjiang	MLVAbank
2013Jiang#069	XJ158	1	5	3	13	2	2	3	2	4	41	8	4	4	3	8	8	B. melitensis biovar 3	Xinjiang	MLVAbank
2013Jiang#073	XJ162	1	5	3	13	2	2	3	2	4	41	8	4	4	3	5	8	B. melitensis biovar 3	Xinjiang	MLVAbank
2013Jiang#074	XJ164	1	5	3	13	2	2	3	2	4	41	8	8	4	3	3	6	B. melitensis biovar 3	Xinjiang	MLVAbank
2011Jiang#053	HZ09-1	1	5	3	13	2	2	3	2	4	41	8	4	4	3	6	6	B. melitensis biovar 3	Zhejiang	MLVAbank
2011Jiang#054	HZ09-2	1	5	3	13	2	2	3	2	4	41	8	4	4	9	4	5	B. melitensis biovar 3	Zhejiang	MLVAbank
2013Jiang#080	LY006	1	5	3	13	2	2	3	2	4	41	8	6	4	3	4	4	B. melitensis biovar 3	Zhejiang	MLVAbank
2013Jiang#081	LY007	1	5	3	13	2	2	3	2	4	41	8	6	4	3	5	5	B. melitensis biovar 3	Zhejiang	MLVAbank
TS-NX201301a	NX201301	1	5	3	13	2	2	3	2	4	46	8	6	4	3	9	5	B. melitensis biovar 3	Ningxia	Used for this study
TS-NX79054a	NX79054	1	4	3	13	3	1	5	2	3	38	9	5	4	3	5	5	B. melitensis biovar 3	Ningxia	Used for this study
TS-NX79059a	NX79059	1	5	3	13	3	1	5	2	4	38	9	13	4	3	10	4	B. melitensis biovar 3	Ningxia	Used for this study
TS-SHD136a	SHD136	1	5	3	13	2	2	3	2	4	41	8	6	4	3	4	5	B. melitensis biovar 3	Shandong	Used for this study
TS-SHD2001a	SHD2001	1	5	3	13	2	2	3	1	4	42	8	3	4	3	7	3	B. melitensis biovar 3	Shandong	Used for this study
TS-Bruce051a	HLJ051	1	5	3	13	2	2	3	2	4	41	8	7	4	3	7	6	B. melitensis biovar 2	Heilongjiang	Used for this study
a: strains from department of brucellosis, National Institute for Communicable Disease Control and Prevention, Chinese Center for Disease Control and Prevention. This 6 MLVA profiles were approved used for this study.
