# Supplementary material for: MLVA Genotyping Characteristics of Human Brucella melitensis Isolated from Ulanqab of Inner Mongolia, China
Source: Front Microbiol. 2017 Jan 18;8:6. doi: 10.3389/fmicb.2017.00006 (PMC5241320; doi:10.3389/fmicb.2017.00006)
Supplement: Supplementary file 5 [file Table5.xlsx]

## Sheet: Sheet1
Table S5. Isolates from Ulanqab had identical MLVA-16 genotypes with strains from neighboring provinces of Inner Mongolia
Cluster	Genotypesa	Regions (ID Of isolates)	Neighboring provinces (ID of isolates in Table S4)
A	12	Suniteyouqi (Xilin Hot City of Inner Mongolia) (WS044)	Qinghai (2013Jiang#004)
B	13	Zhongqi (WS079)	Guangdong (2011jiang#022)
C	15	Qianqi (WS031), Xinghe (WS037)	Beijing (2011jiang#051)
D	21	Qianqi (WS115)	Liaoning (2011jiang#060)
E	24	Houqi (WS045), Zhuozi (WS068)	Shanxi (2011jiang#008)
F	33	Shangdu (WS085)	Inner Mongolia (2013jiang#040)
G	40	Shangdu (WS097)	Inner Mongolia (2013Jiang#056,2011Jiang#098), Hebei (2013Jiang#001,002),
			Guangdong (2011jiang#083), Shanxi (2011jiang#046)
H	46	Unknown (WS004 (Ulanqab))	Zhejiang (2013jiang#081)
I	49	Huade (WS071)	Xinjiang (2013jiang#061),
J	50	Qianqi (WS005)	Shandong (TS-SHD136) (used for this study)b
a: genotypes numbers are the same as in Fig. 2; b: strains from department of brucellosis, National Institute for Communicable Disease Control and Prevention, Chinese Center for Disease Control and Prevention.
